# Supplementary material for: Radioiodinated Bicyclic RGD Peptide Derivatives for Enhanced Tumor Accumulation
Source: Pharmaceuticals (Basel). 2025 Apr 8;18(4):549. doi: 10.3390/ph18040549 (PMC12030627; doi:10.3390/ph18040549)
Supplement: Supplementary file 1 [file pharmaceuticals-18-00549-s001.zip]

Archive with 1 entries (1 files):
- pharmaceuticals-3576655-supplementary.pdf
